# Supplementary material for: Prospective randomized controlled trial comparing the effect of Monocryl versus nylon sutures on patient- and observer-assessed outcomes following carpal tunnel surgery
Source: J Hand Surg Eur Vol. 2023 Jun 9;48(10):1014–21. doi: 10.1177/17531934231178383 (PMC10616990; doi:10.1177/17531934231178383)
Supplement: sj-zip-1-jhs-10.1177_17531934231178383 - Supplemental material for Prospective randomized controlled trial comparing the effect of Monocryl versus nylon sutures on patient- and observer-assessed outcomes following carpal tunnel surgery [file sj-zip-1-jhs-10.1177_17531934231178383.zip]

Archive with 41 entries (40 files):
- Supplementary Materials/
- Supplementary Materials/results_regressions_2023-02-21.docx
- __MACOSX/Supplementary Materials/._results_regressions_2023-02-21.docx
- Supplementary Materials/commands_regr_margins.txt
- __MACOSX/Supplementary Materials/._commands_regr_margins.txt
- Supplementary Materials/overall_opinion_t_tests.do
- __MACOSX/Supplementary Materials/._overall_opinion_t_tests.do
- Supplementary Materials/gen_sum7.txt
- __MACOSX/Supplementary Materials/._gen_sum7.txt
- Supplementary Materials/results_2-sample_po1_vs_po2_2023-02-27_corrected.pdf
- __MACOSX/Supplementary Materials/._results_2-sample_po1_vs_po2_2023-02-27_corrected.pdf
- Supplementary Materials/data_paired_normality.do
- __MACOSX/Supplementary Materials/._data_paired_normality.do
- Supplementary Materials/results_2-sample_nylon_vs_mono_2023-02-10.pdf
- __MACOSX/Supplementary Materials/._results_2-sample_nylon_vs_mono_2023-02-10.pdf
- Supplementary Materials/data_2023-02-10.dta
- __MACOSX/Supplementary Materials/._data_2023-02-10.dta
- Supplementary Materials/data_2023-02-10.xlsx
- __MACOSX/Supplementary Materials/._data_2023-02-10.xlsx
- Supplementary Materials/commands_regr_margins_2023-02-20.txt
- __MACOSX/Supplementary Materials/._commands_regr_margins_2023-02-20.txt
- Supplementary Materials/sutures.mdb
- __MACOSX/Supplementary Materials/._sutures.mdb
- Supplementary Materials/commands_2-sample_po1_vs_po2.txt
- __MACOSX/Supplementary Materials/._commands_2-sample_po1_vs_po2.txt
- Supplementary Materials/data_paired_2023-02-10.dta
- __MACOSX/Supplementary Materials/._data_paired_2023-02-10.dta
- Supplementary Materials/data_paired_2023-02-10.xlsx
- __MACOSX/Supplementary Materials/._data_paired_2023-02-10.xlsx
- Supplementary Materials/gen_pairs.do
- __MACOSX/Supplementary Materials/._gen_pairs.do
- Supplementary Materials/data_normality.do
- __MACOSX/Supplementary Materials/._data_normality.do
- Supplementary Materials/commands_2-sample_tests.txt
- __MACOSX/Supplementary Materials/._commands_2-sample_tests.txt
- Supplementary Materials/Carpal Tunnel Closure Study Data De-Identified JHSE.xlsx
- __MACOSX/Supplementary Materials/._Carpal Tunnel Closure Study Data De-Identified JHSE.xlsx
- Supplementary Materials/commands_paired_tests.txt
- __MACOSX/Supplementary Materials/._commands_paired_tests.txt
- Supplementary Materials/sync.ffs_db
- __MACOSX/Supplementary Materials/._sync.ffs_db
