# Supplementary material for: Prospective randomized controlled trial comparing the effect of Monocryl versus nylon sutures on patient- and observer-assessed outcomes following carpal tunnel surgery
Source: J Hand Surg Eur Vol. 2023 Jun 9;48(10):1014–21. doi: 10.1177/17531934231178383 (PMC10616990; doi:10.1177/17531934231178383)
Supplement: sj-zip-1-jhs-10.1177_17531934231178383 - Supplemental material for Prospective randomized controlled trial comparing the effect of Monocryl versus nylon sutures on patient- and observer-assessed outcomes following carpal tunnel surgery [file sj-zip-1-jhs-10.1177_17531934231178383.zip › Supplementary Materials/commands_regr_margins.txt]

regress stiffn wk##suture, baselevels
margins wks#suture
marginsplot
graph export "A:\ortho\wu\graphs\stiffn.emf", as(emf) name("Graph")

regress thick_pt wk##suture, baselevels
margins wks#suture
marginsplot
graph export "A:\ortho\wu\graphs\thick_pt.emf", as(emf) name("Graph")

regress irreg wk##suture, baselevels
margins wks#suture
marginsplot
graph export "A:\ortho\wu\graphs\irreg.emf", as(emf) name("Graph")

regress opin_pt wk##suture, baselevels
margins wks#suture
marginsplot
graph export "A:\ortho\wu\graphs\opin_pt.emf", as(emf) name("Graph")


regress thick_obs wk##suture, baselevels
margins wks#suture
marginsplot
graph export "A:\ortho\wu\graphs\thick_obs.emf", as(emf) name("Graph")


regress opin_obs wk##suture, baselevels
margins wks#suture
marginsplot
graph export "A:\ortho\wu\graphs\opin_obs.emf", as(emf) name("Graph")
