# Supplementary material for: Prospective randomized controlled trial comparing the effect of Monocryl versus nylon sutures on patient- and observer-assessed outcomes following carpal tunnel surgery
Source: J Hand Surg Eur Vol. 2023 Jun 9;48(10):1014–21. doi: 10.1177/17531934231178383 (PMC10616990; doi:10.1177/17531934231178383)
Supplement: sj-zip-1-jhs-10.1177_17531934231178383 - Supplemental material for Prospective randomized controlled trial comparing the effect of Monocryl versus nylon sutures on patient- and observer-assessed outcomes following carpal tunnel surgery [file sj-zip-1-jhs-10.1177_17531934231178383.zip › Supplementary Materials/overall_opinion_t_tests.do]

* Carpal Tunnel Closure Data
* February 2023
* Dr. Ed Wu
* 9 February 2023
* Data file:  data_2023-02-09.dta

preserve
keep if wks == 6

* OVERALL OPINION PATIENT VS. OBSERVER, 6 weeks ===============================  Postop 1
* NYLON
ttest opin_pt == opin_obs if suture == 0, unpaired unequal welch
* MONOCRYL
ttest opin_pt == opin_obs if suture == 1, unpaired unequal welch
* OPINION REGARDLESS OF SUTURE
ttest opin_pt == opin_obs, unpaired unequal welch

restore
preserve
keep if wks == 12

* OVERALL OPINION PATIENT VS. OBSERVER, 12 weeks ==============================  Postop 2
* NYLON
ttest opin_pt == opin_obs if suture == 0, unpaired unequal welch
* MONOCRYL
ttest opin_pt == opin_obs if suture == 1, unpaired unequal welch
* OPINION REGARDLESS OF SUTURE
ttest opin_pt == opin_obs, unpaired unequal welch

restore
