# Supplementary material for: Prospective randomized controlled trial comparing the effect of Monocryl versus nylon sutures on patient- and observer-assessed outcomes following carpal tunnel surgery
Source: J Hand Surg Eur Vol. 2023 Jun 9;48(10):1014–21. doi: 10.1177/17531934231178383 (PMC10616990; doi:10.1177/17531934231178383)
Supplement: sj-zip-1-jhs-10.1177_17531934231178383 - Supplemental material for Prospective randomized controlled trial comparing the effect of Monocryl versus nylon sutures on patient- and observer-assessed outcomes following carpal tunnel surgery [file sj-zip-1-jhs-10.1177_17531934231178383.zip › Supplementary Materials/gen_sum7.txt]

* For the paired file
gen sum7_pt  = (pain+itch+color+stiffn+thick_pt+irreg+opin_pt-7)*1.42857
gen sum7_obs = (vasc+pigm+thick_obs+relief+pliab+surf+opin_obs-7)*1.42857
