# Supplementary material for: Prospective randomized controlled trial comparing the effect of Monocryl versus nylon sutures on patient- and observer-assessed outcomes following carpal tunnel surgery
Source: J Hand Surg Eur Vol. 2023 Jun 9;48(10):1014–21. doi: 10.1177/17531934231178383 (PMC10616990; doi:10.1177/17531934231178383)
Supplement: sj-zip-1-jhs-10.1177_17531934231178383 - Supplemental material for Prospective randomized controlled trial comparing the effect of Monocryl versus nylon sutures on patient- and observer-assessed outcomes following carpal tunnel surgery [file sj-zip-1-jhs-10.1177_17531934231178383.zip › Supplementary Materials/data_paired_normality.do]

* Normality tests in paired data file

gen pain = pain12 - pain6
* Pt Pain
by suture, sort: sfrancia pain

gen itch = itch12 - itch6
* Pt itch
by suture, sort: sfrancia itch

gen color = color12 - color6
* Pt color
by suture, sort: sfrancia color

gen stiffn =  stiffn12 - stiffn6
* Pt stiffn
by suture, sort: sfrancia stiffn

gen thick_pt =  thick_pt12 - thick_pt6
* Patient-reported Thickness
by suture, sort: sfrancia thick_pt

gen irreg =  irreg12 - irreg6
* Pt irreg
by suture, sort: sfrancia irreg

gen opin_pt =  opin_pt12 - opin_pt6
* Pt opin_pt
by suture, sort: sfrancia opin_pt

gen pt_sum = pt_sum12 - pt_sum6
* Pt Total
by suture, sort: sfrancia pt_sum

gen vasc =  vasc12 - vasc6
* Obs Vascularity
by suture, sort: sfrancia vasc

gen pigm =  pigm12 - pigm6
* Obs Pigmentation
by suture, sort: sfrancia pigm

gen thick_obs =  thick_obs12 - thick_obs6
* Observer-reported Thickness
by suture, sort: sfrancia thick_obs

gen relief =  relief12 - relief6
* Obs Relief
by suture, sort: sfrancia relief

gen pliab =  pliab12 - pliab6
* Obs Pliability
by suture, sort: sfrancia pliab

gen surf =  surf12 - surf6
* Obs Surface Area
by suture, sort: sfrancia surf

gen opin_obs =  opin_obs12 - opin_obs6
* Observer Overall Opinion
by suture, sort: sfrancia opin_obs

gen obs_sum =  obs_sum12 - obs_sum6
* Obs Total
by suture, sort: sfrancia obs_sum
