# Supplementary material for: Prospective randomized controlled trial comparing the effect of Monocryl versus nylon sutures on patient- and observer-assessed outcomes following carpal tunnel surgery
Source: J Hand Surg Eur Vol. 2023 Jun 9;48(10):1014–21. doi: 10.1177/17531934231178383 (PMC10616990; doi:10.1177/17531934231178383)
Supplement: sj-zip-1-jhs-10.1177_17531934231178383 - Supplemental material for Prospective randomized controlled trial comparing the effect of Monocryl versus nylon sutures on patient- and observer-assessed outcomes following carpal tunnel surgery [file sj-zip-1-jhs-10.1177_17531934231178383.zip › Supplementary Materials/data_2023-02-10.xlsx]

## Sheet: q_working1
rowid	pt_no	suture	wks	pain	itch	color	stiffn	thick_pt	irreg	opin_pt	pt_sum	vasc	pigm	thick_obs	relief	pliab	surf	opin_obs	obs_sum
58	S001	1	6	1	1	10	4	5	5	3	26	2	1	1	2	2	2	2	10
1	S004	0	6	2	5	2	9	9	8	5	35	1	6	5	5	5	5	5	27
105	S004	0	12	3	6	4	6	6	7	5	32	2	2	3	1	2	2	2	12
59	S005	1	6	6	4	1	6	7	7	6	31	2	2	1	4	2	1	2	12
138	S005	1	12	2	4	5	6	5	5	4	27	2	2	2	2	3	3	2	14
60	S006	1	6	1	1	1	1	1	1	1	6	1	1	3	5	4	1	2	15
139	S006	1	12	2	1	1	8	4	1	2	17	2	2	9	2	9	3	3	27
2	S007	0	6	1	1	1	1	3	3	3	10	2	1	3	1	3	2	2	12
61	S008	1	6	1	5	1	9	9	5	5	30	1	2	2	3	2	1	2	11
140	S008	1	12	4	4	2	3	4	1	1	18	1	2	1	2	1	1	1	8
3	S009	0	6	2	2	3	2	4	5	3	18	5	3	2	5	4	4	3	23
62	S010	1	6	10	1	4	1	1	1	3	18	2	2	2	8	4	2	3	20
141	S010	1	12	6	9	3	8	8	8	8	42	3	2	3	3	3	2	3	16
4	S012	0	6	4	1	1	5	1	2	1	14
63	S014	1	6	5	1	1	2	3	1	2	13	1	1	1	3	3	1	2	10
142	S014	1	12	7	1	4	4	4	4	8	24	3	4	4	4	4	3	4	22
64	S015	1	6	9	1		3					1	1	1	3	3	1	2	10
145	S015	1	12	8	7	3	7	1	1	5	27	3	3	1	4	3	1	3	15
5	S017	0	6	3	5	8	8	8	8	8	40	6	8	8	4	9	7	7	42
65	S018	1	6	2	3	7	2	2	2	3	18	2	2		1	3	2	2
66	S019	1	6	7	4	9	10	10	10	8	50	5	4	4	6	5	4	5	28
146	S019	1	12	3	5	4	4	4	3	3	23	2	2	2	1	2	1	2	10
6	S020	0	6	7	7	9	9	9	8	6	49	4	5	4	4	5	4	4	26
7	S020	0	12	3	4	3	3	1	2	2	16	6	6	6	6	6	6	6	36
67	S021	1	6	6	8	6	6	6	5	5	37	3	3	3	3	3	4	2	19
147	S022	1	6	5	2	8	6	6	5	4	32	3	2	2	2	3	1	2	13
148	S022	1	12	2	2	7	6	3	2	2	22	2	2	2	3	3	2	2	14
8	S023	0	6	6	3	1	3	3	3	2	19	3	3	4	3	4	4	4	21
107	S023	0	12	1	2	4	3	3	1	2	14	4	3	2	2	3	2	3	16
9	S025	0	6	3	3	3	3	3	3	3	18	2	2	3	1	3	3	2	14
108	S025	0	12	3	3	3	3	3	3	3	18	2	3	2	2	3	3	3	15
68	S028	1	6	6	4		8	8	8	7		3	2	3	3	3	2	3	16
149	S028	1	12	5	10	6	6	6	6	6	39	3	2	3	2	3	2	2	15
10	S029	0	6	2	1	1	2	2	3	2	11
69	S031	1	6	1	1	1	1	1	1	1	6	1	1	1	2	2	1	2	8
150	S031	1	12	2	2	3	3	7	4	2	21
11	S034	0	6	6	6	6	10	10	10	7	48	3	3	6	3	5	4	4	24
12	S035	0	6	4	1	1	7	7	10	6	30	2	2	4	1	4	3	3	16
109	S035	0	12	2	2	1	1	2	2	2	10	4	4	1	2	1	1	1	13
13	S036	0	6	7	8	10	10	10	10	10	55	4	4	5	2	4	4	4	23
110	S036	0	12	1	3	2	2	1	2	2	11	4	2	2	1	3	2	2	14
70	S038	1	6	4	1	2	4	2	3	5	16	3	3	3	6	5	2	3	22
151	S038	1	12	7	5	8	8	8	8	7	44	5	2	5	3	5	3	4	23
14	S039	0	6	1	5	1	1	1	1	1	10	2	2	2	1	3	2	2	12
71	S040	1	6	3	2	2	3	3	2	3	15	1	1	5	6	5	5	5	23
15	S043	0	6	5	3	5	5	3	2	8	23	4	3	3	2	3	2	3	17
72	S044	1	6	3	3	2	3	3	2	3	16	4	1		1
153	S044	1	12	1	1	5	2	2	2	3	13	3	2	2	1	3	2	2	13
16	S046	0	6	6	7	10	10	10	10	10	53	3	3	4	5	4
111	S046	0	12	2	2	2	3	3	2	2	14	2	3	3	2	2	2	2	14
73	S047	1	6	4	7	10	10	10	10	7	51	7	7	7	3	7	7	8	38
154	S047	1	12	8	6	4	6	8	6	5	38	3	2	2	1	3	2	2	13
17	S051	0	6	1	1	1	1	2	1	2	7	2	2	2	1	3	2	2	12
112	S051	0	12	3	1	6	2	2	5	5	19	4	2	4	2	3	3	3	18
74	S053	1	6	3	1	1	2	2	1	2	10	2	3	2	2	2	2	2	13
75	S054	1	6	1	3	1	1	1	1	1	8	2	2	2	1	2	2	2	11
18	S056	0	6	2	2	5	8	8	8	6	33	3	2	2	3	3	2	2	15
20	S057-L	0	6	1	1	5	2	3	3	2	15	3	2	2	1	3	2	2	13
114	S057-L	0	12	7	3	3	3	3	2	2	21	2	1	1	2	2	2	2	10
19	S057-R	0	6	5	7	7	7	7	7	6	40	3	2	3	3	3	3	3	17
113	S057-R	0	12	7	7	7	8	8	8	4	45	4	4	4	3	4	4	4	23
21	S058	0	6	2	1	7	7	7	8	7	32	4	3	3	4	4	3	3	21
115	S058	0	12	1	2	4	4	4	3	2	18	2	2	3	2	3	2	2	14
76	S059	1	6	2	1	6	7	7	7	6	30	4	3	3	2	3	2	3	17
77	S060	1	6	1	10	5	2	2	2	2	22	2	5	5	2	2	3	2	19
22	S061	0	6	2	2	2	2	2	2	2	12	3	2	2	2	3	2	2	14
23	S062	0	6	1	1	3	3	3	3	3	14	2	2	3	1	3	2	2	13
24	S063	0	6	1	3	4	4	4	3	4	19	2	2	2	2	3	2	2	13
116	S063	0	12
78	S065	1	6	2	1	4	4	4	4	4	19	2	2	2	2	3	2	2	13
155	S065	1	12	5	1	9	6	6	5	5	32	3	4	3	2	3	2	3	17
25	S066	0	6	5	2	9	9	9	8	9	42	3	4	5	3	3	3	3	21
117	S066	0	12	3	2	3	4	3	2	3	17	3	1	5	2	4	4	2	19
26	S067	0	6	2	4	3	6	7	7	5	29	3	4	3	4	5	4	4	23
118	S067	0	12	2	1	2	2	3	2	2	12	2	1	1	1	1	1	1	7
27	S069	0	6	3	2	7	7	10	10	9	39	2	2	3	3	3	2	3	15
119	S069	0	12	2	1	2	4	3	3	2	15	2	4	3	3	4	6	4	22
79	S070	1	6	2	2	8	8	6	5	2	31	6	6	4	3	2	3	5	24
156	S070	1	12	4	1	10	7	2	4	6	28	6	5	9	9	8	6	7	43
80	S071	1	6	1	1	1	1	1	1	1	6	5	4	5	5	5	5	5	29
81	S072	1	6	7	1	4	5	7	8	8	32	4	4	3	4	4	4	4	23
157	S072	1	12	1	1	2	2	2	1	2	9	2	2	2	1	1	1	2	9
28	S074	0	6	3	3	1	7	5	3	3	22	2	1	5	5	5	3	3	21
29	S075	0	6	6	2	4	7	7	7	7	33	5	4	5	5	5	5	5	29
120	S075	0	12	4	2	8	8	7	6	5	35	5	5	7	5	7	6	6	35
30	S076	0	6	3	1	7	4	10	10	10	35	4	2	5	4	4	4	3	23
121	S076	0	12	6	6	10	5	5	7	5	39	5	4	3	4	3	4	4	23
31	S077	0	6	5	5	5	5	5	5	5	30	5	6	4	6	5	5	5	31
32	S078	0	6	4	6	7	7	6	6	6	36	5	3	5	5	5	5	5	28
122	S078	0	12	8	5	4	7	6	4	5	34	3	1	2	2	5	2	3	15
33	S080	0	6	1	1	1	8	1	1	6	13	1	2	5	5	7	6	5	26
82	S081	1	6	3	4	3	8	8	7	10	33	2	2	2	3	2	2	2	13
158	S081	1	12	5	1	6	7	4	1	6	24	3	2	4	2	3	2	3	16
83	S082	1	6	8	4	4	4	2	2	8	24	2	2	2	2	2	2	2	12
159	S082	1	12	4	3	6	3	3	4	3	23	2	1	2	1	1	1	1	8
34	S083	0	6	4	1	5	8	5	8	5	31	4	5	7	2	5	1	4	24
84	S084	1	6	4	1	1	6	6	2	3	20	2	1	3	3	3	2	2	14
160	S084	1	12	3	6	3	3	2	2	1	19	3	2	4	2	4	1	3	16
35	S086	0	6	1	5	3	1	1	1	1	12	1	2	2	1	3	1	2	10
36	S087	0	6	2	4	1	1	4	4	2	16	3	3	3	4	3	2	2	18
85	S088	1	6	2	5	1	3	3	1	3	15	2	2	2	2	2	2	2	12
161	S088	1	12	2	2	7	6	6	3	3	26	3	2	3	3	2	2	2	15
86	S089	1	6	4	4	2	5	4	3	2	22	2	2	2	2	2	2	2	12
37	S090	0	6	1	3	1	5	4	6	4	20	2	2	4	4	4	4	5	20
124	S090	0	12	3	4	3	3	2	3	6	18	4	3	3	2	5	3	3	20
38	S091	0	6	3	4	2	4	6	5	3	24	5	2	5	5	3	3	4	23
87	S092	1	6	2	2	5	7	5	6	5	27	4	5	5	6	7	5	5	32
162	s092	1	12	2	2	2	10	10	5	5	31	2	1	2	2	3	1	2	11
88	S093	1	6	3	3	6	7	7	8	4	34	3	5	5	5	5	5	5	28
163	S093	1	12	3	3	3	4	5	5	5	23	4	5	4	5	5	4	4	27
89	S095	1	6	1	3	1	2	1	1	1	9	1	1	2	3	2	1	1	10
90	S098	1	6	6	8	10	10	10	10	8	54	3	3	5	5	4	4	5	24
164	S098	1	12	5	6	3	8	7	9	7	38	5	3	5	5	5	5	5	28
91	S100	1	6	1	1	1	1	1	1	1	6	1	1	2	1	1	1	1	7
165	S100	1	12	1	2	3	1	1	1	1	9	2	4	5	3	5	3	3	22
39	S102	0	6	5	1	10	10	10	10	10	46	4	2	5	5	5	5	4	26
125	S102	0	12	2	1	9	9	5	8	7	34	3	3	3	3	3	3	3	18
40	S105	0	6	2	7	1	1	8	8	5	27	3	3	5	4	3	4	4	22
126	S105	0	12	2	6	2	4	4	1	2	19	1	2	2	2	1	1	2	9
92	S106	1	6	1	1	1	3	3	3	2	12	2	2	2	2	2	2	2	12
166	S106	1	12	1	1	6	2	2	2	2	14	5	2	2	2	2	2	3	15
41	S108	0	6	1	1	1	2	1	1	1	7	1	1	3	1	2	2	2	10
127	S108	0	12	1	1	1	1	1	2	1	7	1	1	3	2	3	2	2	12
93	S109	1	6	1	3	10	5	1	3	3	23	5	2	2	2	2	2	2	15
167	S109	1	12	1	1	1	2	1	1	1	7	2	1	1	1	1	1	1	7
94	S110	1	6	4	1	3	1	1	1	3	11	2	1	1	2	1	1	2	8
95	S112	1	6	5	1	1	3	1	3	2	14	1	1	1	1	1	1	1	6
96	S114	1	6	5	4	5	3	3	3	2	23	2	2	3	3	2	2	3	14
168	S114	1	12	1	1	1	1	1	1	1	6	3	3	2	3	4	3	3	18
97	S115	1	6	4	4	2	3	2	2	2	17	2	2	3	2	2	2	2	13
169	S115	1	12	8	7	2	5	6	1	2	29	5	5	7	3	7	4	2	31
42	S116	0	6	4	3	10	5	5	4	5	31	3	3	2	3	3	3	3	17
128	S116	0	12	3	1	3	3	4	4	4	18	3	3	4	3	3	2	3	18
43	S117	0	6	8	4	9	8	9	9	8	47	2	2	5	5	4	4	5	22
44	S118	0	6	7	6	6	8	8	8	8	43	3	4	5	5	7	7	5	31
129	S118	0	12	6	8	10	9	9	8	8	50	4	3	2	2	3	4	3	18
98	S119	1	6	1	1	2	2	2	2	2	10	2	3	4	2	2	3	3	16
45	S120	0	6	5	3	4	2	3	2	2	19	5	2	5	5	3	3	5	23
130	S120	0	12	1	1	1	1	1	1	2	6	2	2	2	2	2	2	2	12
46	S122	0	6	1	1	5	9	9	4	6	29	3	4	7	5	5	5	5	29
47	S123	0	6	7	7	4	8	5	5	8	36	4	3	4	4	4	4	4	23
48	S125	0	6	2	1	3	2	5	4	3	17	3	3	5	5	4	4	4	24
131	S125	0	12	2	1	2	3	2	2	2	12	2	1	2	2	3	2	2	12
99	S127	1	6	1	1	2	2	1	1	1	8	2	2	2	2	2	1	2	11
170	S127	1	12	1	1	5	1	5	5	2	18	2	2	2	1	2	2	2	11
100	S129	1	6	2	1	2	2	2	1	2	10	2	1	1	1	1	1	1	7
49	S131	0	6	2	2	9	9	10	10	10	42	2	4	4	6	4	5	5	25
50	S134	0	6	2	2	4	10	4	4	4	26	3	2	5	5	3	3	4	21
132	S134	0	12	5	1	3	3	3	1	1	16	4	2	3	3	4	3	3	19
51	S137	0	6	3	1	1	1	1	1	2	8	2	2	4	5	3	4	4	20
133	S137	0	12	8	7	4	4	4	4	6	31	3	1	3	2	3	3	3	15
52	S138	0	6	2	6	5	5	5	4	5	27	1	2	2	2	2	2	2	11
134	S138	0	12	3	3	1	2	1	2	2	12	3	2	4	3	3	3	3	18
53	S140	0	6	3	2	4	5	2	3	4	19	5	4	6	5	4	4	4	28
135	S140	0	12	2	2	1	3	2	1	3	11	3	2	4	3	4	3	3	19
54	S142	0	6	3	2	7	7	7	7	8	33
55	S144	0	6	2	3	3	2	3	3	4	16	3	5	4	5	2	7	6	26
101	S145	1	6	4	1	1	9	3	1	2	19	2	2	4	2	8	2	2	20
171	S145	1	12	1	5	3	3	1	1	2	14
56	S147	0	6	2	1	2	6	3	3	3	17	3	3	5	5	3	4	4	23
136	S147	0	12	5	2	6	5	4	4	5	26	2	2	3	4	2	2	1	15
102	S148	1	6	5	1	1	10	2	2	4	21	3	2	2	2	2	2	2	13
172	S148	1	12	6	1	2	10	8	1	3	28	2	2	2	1	1	2	2	10
57	S149	0	6	6	8	5	7	6	7	7	39	5	4	3	3	4	5	4	24
137	S149	0	12	5	5	4	5	6	6	5	31	3	2	4	4	3	2	3	18
103	S150	1	6	1	2	3	4	2	6	3	18	3	3	4	3	4	4	3	21
104	S151	1	6	5	6	4	8	5	6	2	34	2	3	2	2	3	2	2	14
