# Supplementary material for: Prospective randomized controlled trial comparing the effect of Monocryl versus nylon sutures on patient- and observer-assessed outcomes following carpal tunnel surgery
Source: J Hand Surg Eur Vol. 2023 Jun 9;48(10):1014–21. doi: 10.1177/17531934231178383 (PMC10616990; doi:10.1177/17531934231178383)
Supplement: sj-zip-1-jhs-10.1177_17531934231178383 - Supplemental material for Prospective randomized controlled trial comparing the effect of Monocryl versus nylon sutures on patient- and observer-assessed outcomes following carpal tunnel surgery [file sj-zip-1-jhs-10.1177_17531934231178383.zip › Supplementary Materials/commands_2-sample_po1_vs_po2.txt]

*******************************************************************************
* Patient responses by Suture and F/U

* ============================================================================= Pt Pain
* Patient:  Pain
by suture, sort : ttest pain, by(wks) unequal welch
by suture, sort : ranksum pain, by(wks)
* ============================================================================= Pt Itchiness
* Patient:  Scar Itchiness
by suture, sort : ttest itch, by(wks) unequal welch
by suture, sort : ranksum itch, by(wks)
* ============================================================================= Pt Color
* Patient:  Scar Color
by suture, sort : ttest color, by(wks) unequal welch
by suture, sort : ranksum color, by(wks)
* ============================================================================= Pt Stiffness
* Patient:  Scar Stiffness
by suture, sort : ttest stiffn, by(wks) unequal welch
by suture, sort : ranksum stiffn, by(wks)
* ============================================================================= Pt Thickness
* Patient:  Scar Thickness
by suture, sort : ttest thick_pt, by(wks) unequal welch
by suture, sort : ranksum thick_pt, by(wks)
* ============================================================================= Pt Irregularity
* Patient:  Scar Irregularity
by suture, sort : ttest irreg, by(wks) unequal welch
by suture, sort : ranksum irreg, by(wks)
* ============================================================================= Pt Overall Opinion
* Patient:  Overall Opinion
by suture, sort : ttest opin_pt, by(wks) unequal welch
by suture, sort : ranksum opin_pt, by(wks)
* ============================================================================= Pt Total of 6
* Patient:  Total of 6 Scores
by suture, sort : ttest pt_sum, by(wks) unequal welch
by suture, sort : ranksum pt_sum, by(wks)

*******************************************************************************
* Observer responses by Suture and F/U
* ============================================================================= Obs Vascularity
* Observer:  Vascularity
by suture, sort : ttest vasc, by(wks) unequal welch
by suture, sort : ranksum vasc, by(wks)
* ============================================================================= Obs Pigmentation
* Observer:  Pigmentation
by suture, sort : ttest pigm, by(wks) unequal welch
by suture, sort : ranksum pigm, by(wks)
* ============================================================================= Obs Thickness
* Observer:  Scar Thickness
by suture, sort : ttest thick_obs, by(wks) unequal welch
by suture, sort : ranksum thick_obs, by(wks)
* ============================================================================= Obs Relief
* Observer:  Relief
by suture, sort : ttest relief, by(wks) unequal welch
by suture, sort : ranksum relief, by(wks)
* ============================================================================= Obs Pliability
* Observer:  Pliability
by suture, sort : ttest pliab, by(wks) unequal welch
by suture, sort : ranksum pliab, by(wks)
* ============================================================================= Obs Surface Area
* Observer:  Surface Area
by suture, sort : ttest surf, by(wks) unequal welch
by suture, sort : ranksum surf, by(wks)
* ============================================================================= Obs Overall Opinion
* Observer:  Overall Opinion
by suture, sort : ttest opin_obs, by(wks) unequal welch
by suture, sort : ranksum opin_obs, by(wks)
* ============================================================================= Obs Total of 6
* Observer:  Total of 6 Scores
by suture, sort : ttest obs_sum, by(wks) unequal welch
by suture, sort : ranksum obs_sum, by(wks)
*******************************************************************************
