# Supplementary material for: Prospective randomized controlled trial comparing the effect of Monocryl versus nylon sutures on patient- and observer-assessed outcomes following carpal tunnel surgery
Source: J Hand Surg Eur Vol. 2023 Jun 9;48(10):1014–21. doi: 10.1177/17531934231178383 (PMC10616990; doi:10.1177/17531934231178383)
Supplement: sj-zip-1-jhs-10.1177_17531934231178383 - Supplemental material for Prospective randomized controlled trial comparing the effect of Monocryl versus nylon sutures on patient- and observer-assessed outcomes following carpal tunnel surgery [file sj-zip-1-jhs-10.1177_17531934231178383.zip › Supplementary Materials/data_paired_2023-02-10.xlsx]

## Sheet: q_fu1_join_fu2
pt_no	suture	pain6	itch6	color6	stiffn6	thick_pt6	irreg6	opin_pt6	pt_sum6	vasc6	pigm6	thick_obs6	relief6	pliab6	surf6	opin_obs6	obs_sum6	pain12	itch12	color12	stiffn12	thick_pt12	irreg12	opin_pt12	pt_sum12	vasc12	pigm12	thick_obs12	relief12	pliab12	surf12	opin_obs12	obs_sum12
S001	1	1	1	10	4	5	5	3	26	2	1	1	2	2	2	2	10
S004	0	2	5	2	9	9	8	5	35	1	6	5	5	5	5	5	27	3	6	4	6	6	7	5	32	2	2	3	1	2	2	2	12
S005	1	6	4	1	6	7	7	6	31	2	2	1	4	2	1	2	12	2	4	5	6	5	5	4	27	2	2	2	2	3	3	2	14
S006	1	1	1	1	1	1	1	1	6	1	1	3	5	4	1	2	15	2	1	1	8	4	1	2	17	2	2	9	2	9	3	3	27
S007	0	1	1	1	1	3	3	3	10	2	1	3	1	3	2	2	12
S008	1	1	5	1	9	9	5	5	30	1	2	2	3	2	1	2	11	4	4	2	3	4	1	1	18	1	2	1	2	1	1	1	8
S009	0	2	2	3	2	4	5	3	18	5	3	2	5	4	4	3	23
S010	1	10	1	4	1	1	1	3	18	2	2	2	8	4	2	3	20	6	9	3	8	8	8	8	42	3	2	3	3	3	2	3	16
S012	0	4	1	1	5	1	2	1	14
S014	1	5	1	1	2	3	1	2	13	1	1	1	3	3	1	2	10	7	1	4	4	4	4	8	24	3	4	4	4	4	3	4	22
S015	1	9	1		3					1	1	1	3	3	1	2	10	8	7	3	7	1	1	5	27	3	3	1	4	3	1	3	15
S017	0	3	5	8	8	8	8	8	40	6	8	8	4	9	7	7	42
S018	1	2	3	7	2	2	2	3	18	2	2		1	3	2	2
S019	1	7	4	9	10	10	10	8	50	5	4	4	6	5	4	5	28	3	5	4	4	4	3	3	23	2	2	2	1	2	1	2	10
S020	0	7	7	9	9	9	8	6	49	4	5	4	4	5	4	4	26	3	4	3	3	1	2	2	16	6	6	6	6	6	6	6	36
S021	1	6	8	6	6	6	5	5	37	3	3	3	3	3	4	2	19
S022	1	5	2	8	6	6	5	4	32	3	2	2	2	3	1	2	13	2	2	7	6	3	2	2	22	2	2	2	3	3	2	2	14
S023	0	6	3	1	3	3	3	2	19	3	3	4	3	4	4	4	21	1	2	4	3	3	1	2	14	4	3	2	2	3	2	3	16
S025	0	3	3	3	3	3	3	3	18	2	2	3	1	3	3	2	14	3	3	3	3	3	3	3	18	2	3	2	2	3	3	3	15
S028	1	6	4		8	8	8	7		3	2	3	3	3	2	3	16	5	10	6	6	6	6	6	39	3	2	3	2	3	2	2	15
S029	0	2	1	1	2	2	3	2	11
S031	1	1	1	1	1	1	1	1	6	1	1	1	2	2	1	2	8	2	2	3	3	7	4	2	21
S034	0	6	6	6	10	10	10	7	48	3	3	6	3	5	4	4	24
S035	0	4	1	1	7	7	10	6	30	2	2	4	1	4	3	3	16	2	2	1	1	2	2	2	10	4	4	1	2	1	1	1	13
S036	0	7	8	10	10	10	10	10	55	4	4	5	2	4	4	4	23	1	3	2	2	1	2	2	11	4	2	2	1	3	2	2	14
S038	1	4	1	2	4	2	3	5	16	3	3	3	6	5	2	3	22	7	5	8	8	8	8	7	44	5	2	5	3	5	3	4	23
S039	0	1	5	1	1	1	1	1	10	2	2	2	1	3	2	2	12
S040	1	3	2	2	3	3	2	3	15	1	1	5	6	5	5	5	23
S043	0	5	3	5	5	3	2	8	23	4	3	3	2	3	2	3	17
S044	1	3	3	2	3	3	2	3	16	4	1		1					1	1	5	2	2	2	3	13	3	2	2	1	3	2	2	13
S046	0	6	7	10	10	10	10	10	53	3	3	4	5	4				2	2	2	3	3	2	2	14	2	3	3	2	2	2	2	14
S047	1	4	7	10	10	10	10	7	51	7	7	7	3	7	7	8	38	8	6	4	6	8	6	5	38	3	2	2	1	3	2	2	13
S051	0	1	1	1	1	2	1	2	7	2	2	2	1	3	2	2	12	3	1	6	2	2	5	5	19	4	2	4	2	3	3	3	18
S053	1	3	1	1	2	2	1	2	10	2	3	2	2	2	2	2	13
S054	1	1	3	1	1	1	1	1	8	2	2	2	1	2	2	2	11
S056	0	2	2	5	8	8	8	6	33	3	2	2	3	3	2	2	15
S057-L	0	1	1	5	2	3	3	2	15	3	2	2	1	3	2	2	13	7	3	3	3	3	2	2	21	2	1	1	2	2	2	2	10
S057-R	0	5	7	7	7	7	7	6	40	3	2	3	3	3	3	3	17	7	7	7	8	8	8	4	45	4	4	4	3	4	4	4	23
S058	0	2	1	7	7	7	8	7	32	4	3	3	4	4	3	3	21	1	2	4	4	4	3	2	18	2	2	3	2	3	2	2	14
S059	1	2	1	6	7	7	7	6	30	4	3	3	2	3	2	3	17
S060	1	1	10	5	2	2	2	2	22	2	5	5	2	2	3	2	19
S061	0	2	2	2	2	2	2	2	12	3	2	2	2	3	2	2	14
S062	0	1	1	3	3	3	3	3	14	2	2	3	1	3	2	2	13
S063	0	1	3	4	4	4	3	4	19	2	2	2	2	3	2	2	13
S065	1	2	1	4	4	4	4	4	19	2	2	2	2	3	2	2	13	5	1	9	6	6	5	5	32	3	4	3	2	3	2	3	17
S066	0	5	2	9	9	9	8	9	42	3	4	5	3	3	3	3	21	3	2	3	4	3	2	3	17	3	1	5	2	4	4	2	19
S067	0	2	4	3	6	7	7	5	29	3	4	3	4	5	4	4	23	2	1	2	2	3	2	2	12	2	1	1	1	1	1	1	7
S069	0	3	2	7	7	10	10	9	39	2	2	3	3	3	2	3	15	2	1	2	4	3	3	2	15	2	4	3	3	4	6	4	22
S070	1	2	2	8	8	6	5	2	31	6	6	4	3	2	3	5	24	4	1	10	7	2	4	6	28	6	5	9	9	8	6	7	43
S071	1	1	1	1	1	1	1	1	6	5	4	5	5	5	5	5	29
S072	1	7	1	4	5	7	8	8	32	4	4	3	4	4	4	4	23	1	1	2	2	2	1	2	9	2	2	2	1	1	1	2	9
S074	0	3	3	1	7	5	3	3	22	2	1	5	5	5	3	3	21
S075	0	6	2	4	7	7	7	7	33	5	4	5	5	5	5	5	29	4	2	8	8	7	6	5	35	5	5	7	5	7	6	6	35
S076	0	3	1	7	4	10	10	10	35	4	2	5	4	4	4	3	23	6	6	10	5	5	7	5	39	5	4	3	4	3	4	4	23
S077	0	5	5	5	5	5	5	5	30	5	6	4	6	5	5	5	31
S078	0	4	6	7	7	6	6	6	36	5	3	5	5	5	5	5	28	8	5	4	7	6	4	5	34	3	1	2	2	5	2	3	15
S080	0	1	1	1	8	1	1	6	13	1	2	5	5	7	6	5	26
S081	1	3	4	3	8	8	7	10	33	2	2	2	3	2	2	2	13	5	1	6	7	4	1	6	24	3	2	4	2	3	2	3	16
S082	1	8	4	4	4	2	2	8	24	2	2	2	2	2	2	2	12	4	3	6	3	3	4	3	23	2	1	2	1	1	1	1	8
S083	0	4	1	5	8	5	8	5	31	4	5	7	2	5	1	4	24
S084	1	4	1	1	6	6	2	3	20	2	1	3	3	3	2	2	14	3	6	3	3	2	2	1	19	3	2	4	2	4	1	3	16
S086	0	1	5	3	1	1	1	1	12	1	2	2	1	3	1	2	10
S087	0	2	4	1	1	4	4	2	16	3	3	3	4	3	2	2	18
S088	1	2	5	1	3	3	1	3	15	2	2	2	2	2	2	2	12	2	2	7	6	6	3	3	26	3	2	3	3	2	2	2	15
S089	1	4	4	2	5	4	3	2	22	2	2	2	2	2	2	2	12
S090	0	1	3	1	5	4	6	4	20	2	2	4	4	4	4	5	20	3	4	3	3	2	3	6	18	4	3	3	2	5	3	3	20
S091	0	3	4	2	4	6	5	3	24	5	2	5	5	3	3	4	23
S092	1	2	2	5	7	5	6	5	27	4	5	5	6	7	5	5	32	2	2	2	10	10	5	5	31	2	1	2	2	3	1	2	11
S093	1	3	3	6	7	7	8	4	34	3	5	5	5	5	5	5	28	3	3	3	4	5	5	5	23	4	5	4	5	5	4	4	27
S095	1	1	3	1	2	1	1	1	9	1	1	2	3	2	1	1	10
S098	1	6	8	10	10	10	10	8	54	3	3	5	5	4	4	5	24	5	6	3	8	7	9	7	38	5	3	5	5	5	5	5	28
S100	1	1	1	1	1	1	1	1	6	1	1	2	1	1	1	1	7	1	2	3	1	1	1	1	9	2	4	5	3	5	3	3	22
S102	0	5	1	10	10	10	10	10	46	4	2	5	5	5	5	4	26	2	1	9	9	5	8	7	34	3	3	3	3	3	3	3	18
S105	0	2	7	1	1	8	8	5	27	3	3	5	4	3	4	4	22	2	6	2	4	4	1	2	19	1	2	2	2	1	1	2	9
S106	1	1	1	1	3	3	3	2	12	2	2	2	2	2	2	2	12	1	1	6	2	2	2	2	14	5	2	2	2	2	2	3	15
S108	0	1	1	1	2	1	1	1	7	1	1	3	1	2	2	2	10	1	1	1	1	1	2	1	7	1	1	3	2	3	2	2	12
S109	1	1	3	10	5	1	3	3	23	5	2	2	2	2	2	2	15	1	1	1	2	1	1	1	7	2	1	1	1	1	1	1	7
S110	1	4	1	3	1	1	1	3	11	2	1	1	2	1	1	2	8
S112	1	5	1	1	3	1	3	2	14	1	1	1	1	1	1	1	6
S114	1	5	4	5	3	3	3	2	23	2	2	3	3	2	2	3	14	1	1	1	1	1	1	1	6	3	3	2	3	4	3	3	18
S115	1	4	4	2	3	2	2	2	17	2	2	3	2	2	2	2	13	8	7	2	5	6	1	2	29	5	5	7	3	7	4	2	31
S116	0	4	3	10	5	5	4	5	31	3	3	2	3	3	3	3	17	3	1	3	3	4	4	4	18	3	3	4	3	3	2	3	18
S117	0	8	4	9	8	9	9	8	47	2	2	5	5	4	4	5	22
S118	0	7	6	6	8	8	8	8	43	3	4	5	5	7	7	5	31	6	8	10	9	9	8	8	50	4	3	2	2	3	4	3	18
S119	1	1	1	2	2	2	2	2	10	2	3	4	2	2	3	3	16
S120	0	5	3	4	2	3	2	2	19	5	2	5	5	3	3	5	23	1	1	1	1	1	1	2	6	2	2	2	2	2	2	2	12
S122	0	1	1	5	9	9	4	6	29	3	4	7	5	5	5	5	29
S123	0	7	7	4	8	5	5	8	36	4	3	4	4	4	4	4	23
S125	0	2	1	3	2	5	4	3	17	3	3	5	5	4	4	4	24	2	1	2	3	2	2	2	12	2	1	2	2	3	2	2	12
S127	1	1	1	2	2	1	1	1	8	2	2	2	2	2	1	2	11	1	1	5	1	5	5	2	18	2	2	2	1	2	2	2	11
S129	1	2	1	2	2	2	1	2	10	2	1	1	1	1	1	1	7
S131	0	2	2	9	9	10	10	10	42	2	4	4	6	4	5	5	25
S134	0	2	2	4	10	4	4	4	26	3	2	5	5	3	3	4	21	5	1	3	3	3	1	1	16	4	2	3	3	4	3	3	19
S137	0	3	1	1	1	1	1	2	8	2	2	4	5	3	4	4	20	8	7	4	4	4	4	6	31	3	1	3	2	3	3	3	15
S138	0	2	6	5	5	5	4	5	27	1	2	2	2	2	2	2	11	3	3	1	2	1	2	2	12	3	2	4	3	3	3	3	18
S140	0	3	2	4	5	2	3	4	19	5	4	6	5	4	4	4	28	2	2	1	3	2	1	3	11	3	2	4	3	4	3	3	19
S142	0	3	2	7	7	7	7	8	33
S144	0	2	3	3	2	3	3	4	16	3	5	4	5	2	7	6	26
S145	1	4	1	1	9	3	1	2	19	2	2	4	2	8	2	2	20	1	5	3	3	1	1	2	14
S147	0	2	1	2	6	3	3	3	17	3	3	5	5	3	4	4	23	5	2	6	5	4	4	5	26	2	2	3	4	2	2	1	15
S148	1	5	1	1	10	2	2	4	21	3	2	2	2	2	2	2	13	6	1	2	10	8	1	3	28	2	2	2	1	1	2	2	10
S149	0	6	8	5	7	6	7	7	39	5	4	3	3	4	5	4	24	5	5	4	5	6	6	5	31	3	2	4	4	3	2	3	18
S150	1	1	2	3	4	2	6	3	18	3	3	4	3	4	4	3	21
S151	1	5	6	4	8	5	6	2	34	2	3	2	2	3	2	2	14
