# Supplementary material for: Prospective randomized controlled trial comparing the effect of Monocryl versus nylon sutures on patient- and observer-assessed outcomes following carpal tunnel surgery
Source: J Hand Surg Eur Vol. 2023 Jun 9;48(10):1014–21. doi: 10.1177/17531934231178383 (PMC10616990; doi:10.1177/17531934231178383)
Supplement: sj-zip-1-jhs-10.1177_17531934231178383 - Supplemental material for Prospective randomized controlled trial comparing the effect of Monocryl versus nylon sutures on patient- and observer-assessed outcomes following carpal tunnel surgery [file sj-zip-1-jhs-10.1177_17531934231178383.zip › Supplementary Materials/gen_pairs.do]

* For the paired file
gen sum7_pt6     = (pain6+itch6+color6+stiffn6+thick_pt6+irreg6+opin_pt6-7)*1.42857
gen sum7_pt12    = (pain12+itch12+color12+stiffn12+thick_pt12+irreg12+opin_pt12-7)*1.42857
gen pain     = pain12-pain6
gen itch     = itch12-itch6
gen color    = color12-color6
gen stiffn   = stiffn12-stiffn6
gen thick_pt = thick_pt12-thick_pt6
gen irreg    = irreg12-irreg6
gen opin_pt  = opin_pt12-opin_pt6
gen sum7_pt  = sum7_pt12-sum7_pt6

gen sum7_obs6     = (vasc6+pigm6+thick_obs6+relief6+pliab6+surf6+opin_obs6-7)*1.42857
gen sum7_obs12    = (vasc12+pigm12+thick_obs12+relief12+pliab12+surf12+opin_obs12-7)*1.42857
gen vasc     = vasc12-vasc6
gen pigm     = pigm12-pigm6
gen thick_obs    = thick_obs12-thick_obs6
gen relief   = relief12-relief6
gen pliab = pliab12-pliab6
gen surf    = surf12-surf6
gen opin_obs  = opin_obs12-opin_obs6
gen sum7_obs  = sum7_obs12-sum7_obs6
