# Supplementary material for: Prospective randomized controlled trial comparing the effect of Monocryl versus nylon sutures on patient- and observer-assessed outcomes following carpal tunnel surgery
Source: J Hand Surg Eur Vol. 2023 Jun 9;48(10):1014–21. doi: 10.1177/17531934231178383 (PMC10616990; doi:10.1177/17531934231178383)
Supplement: sj-zip-1-jhs-10.1177_17531934231178383 - Supplemental material for Prospective randomized controlled trial comparing the effect of Monocryl versus nylon sutures on patient- and observer-assessed outcomes following carpal tunnel surgery [file sj-zip-1-jhs-10.1177_17531934231178383.zip › Supplementary Materials/data_normality.do]

* Normality tests in main data file

preserve

keep if wks == 6

* POSTOP 1 (6 weeks)

* Pt Pain, Nylon, POSTOP 1
sfrancia pain if suture == 0
* Pt Pain, Monocryl
sfrancia pain if suture == 1

* Pt itch, Nylon, POSTOP 1
sfrancia itch if suture == 0
* Pt itch, Monocryl
sfrancia itch if suture == 1

* Pt color, Nylon, POSTOP 1
sfrancia color if suture == 0
* Pt color, Monocryl
sfrancia color if suture == 1

* Pt stiffn, Nylon, POSTOP 1
sfrancia stiffn if suture == 0
* Pt stiffn, Monocryl
sfrancia stiffn if suture == 1

* Pt thick_pt, Nylon, POSTOP 1
sfrancia thick_pt if suture == 0
* Pt thick_pt, Monocryl
sfrancia thick_pt if suture == 1

* Pt irreg, Nylon, POSTOP 1
sfrancia irreg if suture == 0
* Pt irreg, Monocryl
sfrancia irreg if suture == 1

* Pt opin_pt, Nylon, POSTOP 1
sfrancia opin_pt if suture == 0
* Pt opin_pt, Monocryl
sfrancia opin_pt if suture == 1

* Pt Total Pct, Nylon, POSTOP 1
sfrancia pt_sum if suture == 0
* Pt Total Pct, Monocryl
sfrancia pt_sum if suture == 1

* Obs vasc, Nylon, POSTOP 1
sfrancia vasc if suture == 0
* Obs vasc, Monocryl
sfrancia vasc if suture == 1

* Obs pigm, Nylon, POSTOP 1
sfrancia pigm if suture == 0
* Obs pigm, Monocryl
sfrancia pigm if suture == 1

* Obs thick_obs, Nylon, POSTOP 1
sfrancia thick_obs if suture == 0
* Obs thick_obs, Monocryl
sfrancia thick_obs if suture == 1

* Obs relief, Nylon, POSTOP 1
sfrancia relief if suture == 0
* Obs relief, Monocryl
sfrancia relief if suture == 1

* Obs pliab, Nylon, POSTOP 1
sfrancia pliab if suture == 0
* pliab, Monocryl
sfrancia pliab if suture == 1

* Obs surf, Nylon, POSTOP 1
sfrancia surf if suture == 0
* surf, Monocryl
sfrancia surf if suture == 1

* Obs opin_obs, Nylon, POSTOP 1
sfrancia opin_obs if suture == 0
* opin_obs, Monocryl
sfrancia opin_obs if suture == 1

* Obs Total Pct, Nylon, POSTOP 1
sfrancia obs_sum if suture == 0
* Obs Total Pct, Monocryl
sfrancia obs_sum if suture == 1

restore

preserve

keep if wks == 12

* POSTOP 2 (12 weeks)

* Pt Pain, Nylon, POSTOP 1
sfrancia pain if suture == 0
* Pt Pain, Monocryl
sfrancia pain if suture == 1

* Pt itch, Nylon, POSTOP 1
sfrancia itch if suture == 0
* Pt itch, Monocryl
sfrancia itch if suture == 1

* Pt color, Nylon, POSTOP 1
sfrancia color if suture == 0
* Pt color, Monocryl
sfrancia color if suture == 1

* Pt stiffn, Nylon, POSTOP 1
sfrancia stiffn if suture == 0
* Pt stiffn, Monocryl
sfrancia stiffn if suture == 1

* Pt thick_pt, Nylon, POSTOP 1
sfrancia thick_pt if suture == 0
* Pt thick_pt, Monocryl
sfrancia thick_pt if suture == 1

* Pt irreg, Nylon, POSTOP 1
sfrancia irreg if suture == 0
* Pt irreg, Monocryl
sfrancia irreg if suture == 1

* Pt opin_pt, Nylon, POSTOP 1
sfrancia opin_pt if suture == 0
* Pt opin_pt, Monocryl
sfrancia opin_pt if suture == 1

* Pt Total Pct, Nylon, POSTOP 1
sfrancia pt_sum if suture == 0
* Pt Total Pct, Monocryl
sfrancia pt_sum if suture == 1

* Obs vasc, Nylon, POSTOP 1
sfrancia vasc if suture == 0
* Obs vasc, Monocryl
sfrancia vasc if suture == 1

* Obs pigm, Nylon, POSTOP 1
sfrancia pigm if suture == 0
* Obs pigm, Monocryl
sfrancia pigm if suture == 1

* Obs thick_obs, Nylon, POSTOP 1
sfrancia thick_obs if suture == 0
* Obs thick_obs, Monocryl
sfrancia thick_obs if suture == 1

* Obs relief, Nylon, POSTOP 1
sfrancia relief if suture == 0
* Obs relief, Monocryl
sfrancia relief if suture == 1

* Obs pliab, Nylon, POSTOP 1
sfrancia pliab if suture == 0
* pliab, Monocryl
sfrancia pliab if suture == 1

* Obs surf, Nylon, POSTOP 1
sfrancia surf if suture == 0
* surf, Monocryl
sfrancia surf if suture == 1

* Obs opin_obs, Nylon, POSTOP 1
sfrancia opin_obs if suture == 0
* opin_obs, Monocryl
sfrancia opin_obs if suture == 1

* Obs Total Pct, Nylon, POSTOP 1
sfrancia obs_sum if suture == 0
* Obs Total Pct, Monocryl
sfrancia obs_sum if suture == 1

restore
