# Supplementary material for: Prospective randomized controlled trial comparing the effect of Monocryl versus nylon sutures on patient- and observer-assessed outcomes following carpal tunnel surgery
Source: J Hand Surg Eur Vol. 2023 Jun 9;48(10):1014–21. doi: 10.1177/17531934231178383 (PMC10616990; doi:10.1177/17531934231178383)
Supplement: sj-zip-1-jhs-10.1177_17531934231178383 - Supplemental material for Prospective randomized controlled trial comparing the effect of Monocryl versus nylon sutures on patient- and observer-assessed outcomes following carpal tunnel surgery [file sj-zip-1-jhs-10.1177_17531934231178383.zip › Supplementary Materials/commands_2-sample_tests.txt]

* Carpal Tunnel Closure Data
* February 2023
* Dr. Ed Wu
* 9 February 2023
* Data file:  data_2023-02-09.dta

* 2-Sample Tests

preserve
keep if wks == 6

*******************************************************************************
* Patient POSAS, 6 weeks ======================================================  
*                                                                                Postop 1
* Patient Pain                                                                   Pt Pain
ttest pain, by(suture) unequal welch
ranksum pain, by(suture)

* =============================================================================  Postop 1
* Patient Itching                                                                Pt Itching
ttest itch, by(suture) unequal welch
ranksum itch, by(suture)
* =============================================================================  Postop 1
* Patient Scar Color                                                             Pt Color
ttest color, by(suture) unequal welch
ranksum color, by(suture)
* =============================================================================  Postop 1
* Patient Stiffness                                                              Pt Stiffness
ttest stiffn, by(suture) unequal welch
ranksum stiffn, by(suture)
* =============================================================================  Postop 1
* Patient Thickness                                                              Pt Thickness
ttest thick_pt, by(suture) unequal welch
ranksum thick_pt, by(suture)
* =============================================================================  Postop 1
* Patient Irregularity                                                           Pt Irregularity
ttest irreg, by(suture) unequal welch
ranksum irreg, by(suture)
* =============================================================================  Postop 1
* Patient Overall Opinion                                                        Pt Overall Opinion
ttest opin_pt, by(suture) unequal welch
ranksum opin_pt, by(suture)
* =============================================================================  Postop 1
* Patient Total of 6 Scores                                                      Pt Sum of 6 Scores
ttest pt_sum, by(suture) unequal welch
ranksum pt_sum, by(suture)

*******************************************************************************
* Observer POSAS, 6 weeks =====================================================  
*                                                                                Postop 1
* Observer Vascularity                                                           Obs Vascularity
ttest vasc, by(suture) unequal welch
ranksum vasc, by(suture)
* =============================================================================  Postop 1
* Observer Pigmentation                                                          Obs Pigmentation
ttest pigm, by(suture) unequal welch
ranksum pigm, by(suture)
* =============================================================================  Postop 1
* Observer Thickness                                                             Obs Thickness
ttest thick_obs, by(suture) unequal welch
ranksum thick_obs, by(suture)
* =============================================================================  Postop 1
* Observer Relief                                                                Obs Relief
ttest relief, by(suture) unequal welch
ranksum relief, by(suture)
* =============================================================================  Postop 1
* Observer Pliability                                                            Obs Pliability
ttest pliab, by(suture) unequal welch
ranksum pliab, by(suture)
* =============================================================================  Postop 1
* Observer Surface Area                                                          Obs Surface Ar
ttest surf, by(suture) unequal welch
ranksum surf, by(suture)
* =============================================================================  Postop 1
* Observer Overall Opinion                                                       Obs Overall Opinion
ttest opin_obs, by(suture) unequal welch
ranksum opin_obs, by(suture)
* =============================================================================  Postop 1
* Observer Total of 6 Scores                                                     Obs Sum of 6 Scores
ttest obs_sum, by(suture) unequal welch
ranksum obs_sum, by(suture)
*******************************************************************************
* OVERALL OPINION PATIENT VS. OBSERVER, 6 weeks ===============================  Postop 1
* NYLON                                                                          Pt vs Obs Opinion
ttest opin_pt == opin_obs if suture == 0, unpaired unequal welch
* MONOCRYL
ttest opin_pt == opin_obs if suture == 1, unpaired unequal welch
* OPINION REGARDLESS OF SUTURE
ttest opin_pt == opin_obs, unpaired unequal welch

restore

preserve
keep if wks == 12

*******************************************************************************
* Patient POSAS, 12 weeks =====================================================  
*                                                                                Postop 2
* Patient Pain                                                                   Pt Pain
ttest pain, by(suture) unequal welch
ranksum pain, by(suture)

* =============================================================================  Postop 2
* Patient Itching                                                                Pt Itching
ttest itch, by(suture) unequal welch
ranksum itch, by(suture)
* =============================================================================  Postop 2
* Patient Scar Color                                                             Pt Color
ttest color, by(suture) unequal welch
ranksum color, by(suture)
* =============================================================================  Postop 2
* Patient Stiffness                                                              Pt Stiffness
ttest stiffn, by(suture) unequal welch
ranksum stiffn, by(suture)
* =============================================================================  Postop 2
* Patient Thickness                                                              Pt Thickness
ttest thick_pt, by(suture) unequal welch
ranksum thick_pt, by(suture)
* =============================================================================  Postop 2
* Patient Irregularity                                                           Pt Irregularity
ttest irreg, by(suture) unequal welch
ranksum irreg, by(suture)
* =============================================================================  Postop 2
* Patient Overall Opinion                                                        Pt Overall Opinion
ttest opin_pt, by(suture) unequal welch
ranksum opin_pt, by(suture)
* =============================================================================  Postop 2
* Patient Total of 6 Scores                                                      Pt Sum of 6 Scores
ttest pt_sum, by(suture) unequal welch
ranksum pt_sum, by(suture)

*******************************************************************************
* Observer POSAS, 12 weeks ====================================================  
*                                                                                Postop 2
* Observer Vascularity                                                           Obs Vascularity
ttest vasc, by(suture) unequal welch
ranksum vasc, by(suture)
* =============================================================================  Postop 2
* Observer Pigmentation                                                          Obs Pigmentation
ttest pigm, by(suture) unequal welch
ranksum pigm, by(suture)
* =============================================================================  Postop 2
* Observer Thickness                                                             Obs Thickness
ttest thick_obs, by(suture) unequal welch
ranksum thick_obs, by(suture)
* =============================================================================  Postop 2
* Observer Relief                                                                Obs Relief
ttest relief, by(suture) unequal welch
ranksum relief, by(suture)
* =============================================================================  Postop 2
* Observer Pliability                                                            Obs Pliability
ttest pliab, by(suture) unequal welch
ranksum pliab, by(suture)
* =============================================================================  Postop 2
* Observer Surface Area                                                          Obs Surface Ar
ttest surf, by(suture) unequal welch
ranksum surf, by(suture)
* =============================================================================  Postop 2
* Observer Overall Opinion                                                       Obs Overall Opinion
ttest opin_obs, by(suture) unequal welch
ranksum opin_obs, by(suture)
* =============================================================================  Postop 2
* Observer Total of 6 Scores                                                     Obs Sum of 6 Scores
ttest obs_sum, by(suture) unequal welch
ranksum obs_sum, by(suture)
*******************************************************************************
* OVERALL OPINION PATIENT VS. OBSERVER, 12 weeks ==============================  Postop 2
* NYLON                                                                          Pt vs Obs Opinion
ttest opin_pt == opin_obs if suture == 0, unpaired unequal welch
* MONOCRYL
ttest opin_pt == opin_obs if suture == 1, unpaired unequal welch
* OPINION REGARDLESS OF SUTURE
ttest opin_pt == opin_obs, unpaired unequal welch


restore
