# Supplementary material for: Prospective randomized controlled trial comparing the effect of Monocryl versus nylon sutures on patient- and observer-assessed outcomes following carpal tunnel surgery
Source: J Hand Surg Eur Vol. 2023 Jun 9;48(10):1014–21. doi: 10.1177/17531934231178383 (PMC10616990; doi:10.1177/17531934231178383)
Supplement: sj-zip-1-jhs-10.1177_17531934231178383 - Supplemental material for Prospective randomized controlled trial comparing the effect of Monocryl versus nylon sutures on patient- and observer-assessed outcomes following carpal tunnel surgery [file sj-zip-1-jhs-10.1177_17531934231178383.zip › Supplementary Materials/Carpal Tunnel Closure Study Data De-Identified JHSE.xlsx]

## Sheet: Postop 1
POSAS Scales Data (Postop 1, 1-2wks)					Patient Scale (1-10)							Observer Scale (1-10, Category)
Patient Number	Patient Name	Patient DOB	Date of Examination	Suture Type (Monocryl, Nylon)	Painful	Itchy	Color	Stiffness	Thickness	Irregulat	Opinion	Vascularity (Pale, Pink, Red Purple)	Pigmentation (Hypo, Hyper, Mix)	Thickness (Thicker, Thinner)	Relief (More, Less, Mix)	Pliability (Supple Stiff, Mix)	Surface Area (Expansion, Contraction, Mix)	Opinion
S001			2019-07-15	M	1	1	10	4	5	5	3	2	1	1	2	2	2	2
S005			2019-06-12	M	6	4	1	6	7	7	6	2	2	1	4	2	1	2
S006			2019-06-12	M	1	1	1	1	1	1	1	1	1	3	5	4	1	2
S008			2019-06-04	M	1	5	1	9	9	5	5	1	2	2	3	2	1	2
S010			2019-07-10	M	10	1	4	1	1	1	3	2	2	2	8	4	2	3
S014			2019-06-26	M	5	1	1	2	3	1	2	1	1	1	3	3	1	2
S015			2019-06-26	M	9	1		3				1	1	1	3	3	1	2
S021			2019-07-31	M	6	8	6	6	6	5	5	3	3	3	3	3	4	2
S018			2019-08-09	M	2	3	7	2	2	2	3	2	2		1	3	2	2
S028			2019-09-09	M	6	4		8	8	8	7	3	2	3	3	3	2	3
S038			2019-10-02	M	4	1	2	4	2	3	5	3	3	3	6	5	2	3
S044			2019-10-16	M	3	3	2	3	3	2	3	4	1		1
S040			2019-10-16	M	3	2	2	3	3	2	3	1	1	5	6	5	5	5
S031			2019-09-25	M	1	1	1	1	1	1	1	1	1	1	2	2	1	2
S047			2019-11-07	M	4	7	10	10	10	10	7	7	7	7	3	7	7	8
S019			2019-12-11	M	7	4	9	10	10	10	8	5	4	4	6	5	4	5
S053			2019-12-30	M	3	1	1	2	2	1	2	2	3	2	2	2	2	2
S054			2019-12-30	M	1	3	1	1	1	1	1	2	2	2	1	2	2	2
S059			2020-02-18	M	2	1	6	7	7	7	6	4	3	3	2	3	2	3
S060			2020-02-24	M	1	10	5	2	2	2	2	2	5	5	2	2	3	2
S065			2020-03-25	M	2	1	4	4	4	4	4	2	2	2	2	3	2	2
S071			2020-08-05	M	1	1	1	1	1	1	1	5	4	5	5	5	5	5
S072			2020-08-05	M	7	1	4	5	7	8	8	4	4	3	4	4	4	4
S070			2020-08-25	M	2	2	8	8	6	5	2	6	6	4	3	2	3	5
S082			2020-09-08	M	8	4	4	4	2	2	8	2	2	2	2	2	2	2
S081			2020-09-21	M	3	4	3	8	8	7	10	2	2	2	3	2	2	2
S084			2020-09-16	M	4	1	1	6	6	2	3	2	1	3	3	3	2	2
S093			2020-10-28	M	3	3	6	7	7	8	4	3	5	5	5	5	5	5
S089			2020-10-16	M	4	4	2	5	4	3	2	2	2	2	2	2	2	2
S095			2020-11-18	M	1	3	1	2	1	1	1	1	1	2	3	2	1	1
S092			2020-12-14	M	2	2	5	7	5	6	5	4	5	5	6	7	5	5
S098			2021-01-20	m	6	8	10	10	10	10	8	3	3	5	5	4	4	5
S112			2021-02-02	m	5	1	1	3	1	3	2	1	1	1	1	1	1	1
S100			2021-01-25	m	1	1	1	1	1	1	1	1	1	2	1	1	1	1
S088			2020-12-21	m	2	5	1	3	3	1	3	2	2	2	2	2	2	2
S106			2021-01-20	M	1	1	1	3	3	3	2	2	2	2	2	2	2	2
S109			2021-02-17	M	1	3	10	5	1	3	3	5	2	2	2	2	2	2
S145			2021-06-16	M	4	1	1	9	3	1	2	2	2	4	2	8	2	2
S148			2021-06-16	M	5	1	1	10	2	2	4	3	2	2	2	2	2	2
S129			2021-04-28	M	2	1	2	2	2	1	2	2	1	1	1	1	1	1
S119			2021-05-10	M	1	1	2	2	2	2	2	2	3	4	2	2	3	3
S127			2021-04-28	M	1	1	2	2	1	1	1	2	2	2	2	2	1	2
S115			2021-04-14	M	4	4	2	3	2	2	2	2	2	3	2	2	2	2
S110			2021-03-18	M	4	1	3	1	1	1	3	2	1	1	2	1	1	2
S114			2021-03-15	M	5	4	5	3	3	3	2	2	2	3	3	2	2	3
S150			2021-08-16	M	1	2	3	4	2	6	3	3	3	4	3	4	4	3
S151			2021-07-26	M	5	6	4	8	5	6	2	2	3	2	2	3	2	2
S004			2019-06-12	N	2	5	2	9	9	8	5	1	6	5	5	5	5	5
S007			2019-06-12	N	1	1	1	1	3	3	3	2	1	3	1	3	2	2
S009			2019-07-10	N	2	2	3	2	4	5	3	5	3	2	5	4	4	3
S012			2019-06-19	N	4	1	1	5	1	2	1
S017			2019-08-08	N	3	5	8	8	8	8	8	6	8	8	4	9	7	7
S020			2019-08-19	N	7	7	9	9	9	8	6	4	5	4	4	5	4	4
S029			2019-09-24	N	2	1	1	2	2	3	2
S034			2019-09-30	N	6	6	6	10	10	10	7	3	3	6	3	5	4	4
S020			2019-10-03	N	3	4	3	3	1	2	2	6	6	6	6	6	6	6
S023			2019-11-12	N	6	3	1	3	3	3	2	3	3	4	3	4	4	4
S025			2019-12-03	N	3	3	3	3	3	3	3	2	2	3	1	3	3	2
S046			2019-11-27	N	6	7	10	10	10	10	10	3	3	4	5	4
S036			2019-11-26	N	7	8	10	10	10	10	10	4	4	5	2	4	4	4
S039			2019-12-09	N	1	5	1	1	1	1	1	2	2	2	1	3	2	2
S043			2019-12-09	N	5	3	5	5	3	2	8	4	3	3	2	3	2	3
S056			2019-12-18	N	2	2	5	8	8	8	6	3	2	2	3	3	2	2
S057			2019-12-19	N	5	7	7	7	7	7	6	3	2	3	3	3	3	3
S058			2020-02-06	N	2	1	7	7	7	8	7	4	3	3	4	4	3	3
S057			2020-01-23	N	1	1	5	2	3	3	2	3	2	2	1	3	2	2
S063			2020-02-05	N	1	3	4	4	4	3	4	2	2	2	2	3	2	2
S035			2020-02-05	N	4	1	1	7	7	10	6	2	2	4	1	4	3	3
S062			2020-02-10	N	1	1	3	3	3	3	3	2	2	3	1	3	2	2
S051			2020-02-10	N	1	1	1	1	2	1	2	2	2	2	1	3	2	2
S061			2020-03-09	N	2	2	2	2	2	2	2	3	2	2	2	3	2	2
S069			2020-06-10	N	3	2	7	7	10	10	9	2	2	3	3	3	2	3
S067			2020-06-24	N	2	4	3	6	7	7	5	3	4	3	4	5	4	4
S066			2020-06-22	N	5	2	9	9	9	8	9	3	4	5	3	3	3	3
S078			2020-09-10	N	4	6	7	7	6	6	6	5	3	5	5	5	5	5
S080			2020-09-11	N	1	1	1	8	1	1	6	1	2	5	5	7	6	5
S077			2020-08-19	N	5	5	5	5	5	5	5	5	6	4	6	5	5	5
S074			2020-08-24	N	3	3	1	7	5	3	3	2	1	5	5	5	3	3
S076			2020-08-24	N	3	1	7	4	10	10	10	4	2	5	4	4	4	3
S090			2020-10-28	N	1	3	1	5	4	6	4	2	2	4	4	4	4	5
S086			2020-10-12	N	1	5	3	1	1	1	1	1	2	2	1	3	1	2
S083			2020-10-26	N	4	1	5	8	5	8	5	4	5	7	2	5	1	4
S075			2020-10-28	N	6	2	4	7	7	7	7	5	4	5	5	5	5	5
S087			2020-11-09	N	2	4	1	1	4	4	2	3	3	3	4	3	2	2
S105			2021-01-25	n	2	7	1	1	8	8	5	3	3	5	4	3	4	4
S102			2020-12-16	N	5	1	10	10	10	10	10	4	2	5	5	5	5	4
S108			2021-02-22	N	1	1	1	2	1	1	1	1	1	3	1	2	2	2
S120			2021-03-29	N	5	3	4	2	3	2	2	5	2	5	5	3	3	5
S117			2021-03-29	N	8	4	9	8	9	9	8	2	2	5	5	4	4	5
S091			2021-03-15	N	3	4	2	4	6	5	3	5	2	5	5	3	3	4
S116			2021-04-20	N	4	3	10	5	5	4	5	3	3	2	3	3	3	3
S131			2021-04-19	N	2	2	9	9	10	10	10	2	4	4	6	4	5	5
S118			2021-04-26	N	7	6	6	8	8	8	8	3	4	5	5	7	7	5
S147			2021-06-23	N	2	1	2	6	3	3	3	3	3	5	5	3	4	4
S144			2021-06-16	N	2	3	3	2	3	3	4	3	5	4	5	2	7	6
S122			2021-05-06	N	1	1	5	9	9	4	6	3	4	7	5	5	5	5
S123			2021-05-12	N	7	7	4	8	5	5	8	4	3	4	4	4	4	4
S125			2021-05-17	N	2	1	3	2	5	4	3	3	3	5	5	4	4	4
S134			2021-05-26	N	2	2	4	10	4	4	4	3	2	5	5	3	3	4
S137			2021-04-28	N	3	1	1	1	1	1	2	2	2	4	5	3	4	4
S142			2021-05-27	N	3	2	7	7	7	7	8
S140			2021-08-18	N	3	2	4	5	2	3	4	5	4	6	5	4	4	4
S138			2021-07-14	N	2	6	5	5	5	4	5	1	2	2	2	2	2	2
S149			2021-07-28	N	6	8	5	7	6	7	7	5	4	3	3	4	5	4

## Sheet: Postop 2
POSAS Scales Data (Postop 2, 6 wks)					Patient Scale (1-10)							Observer Scale (1-10, Category)
Patient Number	Patient Name	Patient DOB	Date of Examination	Suture Type (Monocryl, Nylon)	Painful	Itchy	Color	Stiffness	Thickness	Irregulat	Opinion	Vascularity (Pale, Pink, Red Purple)	Pigmentation (Hypo, Hyper, Mix)	Thickness (Thicker, Thinner)	Relief (More, Less, Mix)	Pliability (Supple Stiff, Mix)	Surface Area (Expansion, Contraction, Mix)	Opinion
S065			2020-04-29	M	5	1	9	6	6	5	5	3	4	3	2	3	2	3
S005			2019-07-15	M	2	4	5	6	5	5	4	2	2	2	2	3	3	2
S006			2019-07-17	M	2	1	1	8	4	1	2	2	2	9	2	9	3	3
S008			UNK	M	4	4	2	3	4	1	1	1	2	1	2	1	1	1
S014			2019-07-31	M	7	1	4	4	4	4	8	3	4	4	4	4	3	4
S015			2019-08-07	M	8	7	3	7	1	1	5	3	3	1	4	3	1	3
S010			2019-08-13	M	6	9	3	8	8	8	8	3	2	3	3	3	2	3
S015			2019-08-07	M	8	7	3	7	1	1	5	3	3	1	4	3	1	3
S014			2019-07-31	M	7	1	4	4	4	4	8	3	4	4	4	4	3	4
S028			2019-10-14	M	5	10	6	6	6	6	6	3	2	3	2	3	2	2
S022			2019-10-16	M	5	2	8	6	6	5	4	3	2	2	2	3	1	2
S038			2019-10-30	M	7	5	8	8	8	8	7	5	2	5	3	5	3	4
S031			2019-10-30	M	2	2	3	3	7	4	2
S022			2019-11-12	M	2	2	7	6	3	2	2	2	2	2	3	3	2	2
S047			2019-12-02	M	8	6	4	6	8	6	5	3	2	2	1	3	2	2
S044			2019-10-16	M	1	1	5	2	2	2	3	3	2	2	1	3	2	2
S041			2019-12-18	M	2	2	2	3	2	2	2	2	1	2	1	2	2	2
S019			2020-01-16	M	3	5	4	4	4	3	3	2	2	2	1	2	1	2
S072			2020-09-16	m	1	1	2	2	2	1	2	2	2	2	1	1	1	2
S070			2020-10-06	M	4	1	10	7	2	4	6	6	5	9	9	8	6	7
S081			2020-10-22	M	5	1	6	7	4	1	6	3	2	4	2	3	2	3
S084			2020-10-16	M	3	6	3	3	2	2	1	3	2	4	2	4	1	3
S082			2020-11-03	m	4	3	6	3	3	4	3	2	1	2	1	1	1	1
S093			2020-12-09	M	3	3	3	4	5	5	5	4	5	4	5	5	4	4
s092			2021-01-25	m	2	2	2	10	10	5	5	2	1	2	2	3	1	2
S088			2021-01-25	m	2	2	7	6	6	3	3	3	2	3	3	2	2	2
S106			2021-02-17	M	1	1	6	2	2	2	2	5	2	2	2	2	2	3
S100			2021-02-22	M	1	2	3	1	1	1	1	2	4	5	3	5	3	3
S098			2021-02-24	M	5	6	3	8	7	9	7	5	3	5	5	5	5	5
S109			2021-03-18	M	1	1	1	2	1	1	1	2	1	1	1	1	1	1
S127			2021-03-31	M	1	1	5	1	5	5	2	2	2	2	1	2	2	2
S115			2021-05-12	M	8	7	2	5	6	1	2	5	5	7	3	7	4	2
S145			2021-07-14	M	1	5	3	3	1	1	2
S114			2021-05-24	M	1	1	1	1	1	1	1	3	3	2	3	4	3	3
S148			2021-07-21	M	6	1	2	10	8	1	3	2	2	2	1	1	2	2
S057			2020-02-19	N	7	3	3	3	3	2	2	2	1	1	2	2	2	2
S004			2019-08-12	N	3	6	4	6	6	7	5	2	2	3	1	2	2	2
S013			2019-10-10	N	1	4	1	3	5	9	5	3	3	2	10	2	2
S023			2019-12-09	N	1	2	4	3	3	1	2	4	3	2	2	3	2	3
S036			2019-12-16	N	1	3	2	2	1	2	2	4	2	2	1	3	2	2
S046			2019-11-27	N	2	2	2	3	3	2	2	2	3	3	2	2	2	2
S025			2019-12-30	N	3	3	3	3	3	3	3	2	3	2	2	3	3	3
S051			2020-01-16	N	3	1	6	2	2	5	5	4	2	4	2	3	3	3
S057			2020-01-23	N	7	7	7	8	8	8	4	4	4	4	3	4	4	4
S035			2020-03-04	N	2	2	1	1	2	2	2	4	4	1	2	1	1	1
S058			2020-03-05	N	1	2	4	4	4	3	2	2	2	3	2	3	2	2
S063			2020-03-04	N
S069			2020-07-15	N	2	1	2	4	3	3	2	2	4	3	3	4	6	4
S066			2020-08-05	N	3	2	3	4	3	2	3	3	1	5	2	4	4	2
S079			2020-09-30	N	8	4	8	9	8	10	8	5	4	3	2	2	3	4
S076			2020-09-21	N	6	6	10	5	5	7	5	5	4	3	4	3	4	4
S067			2020-09-16	N	2	1	2	2	3	2	2	2	1	1	1	1	1	1
S078			2020-10-22	N	8	5	4	7	6	4	5	3	1	2	2	5	2	3
S075			2020-11-25	N	4	2	8	8	7	6	5	5	5	7	5	7	6	6
S090			2020-11-25	N	3	4	3	3	2	3	6	4	3	3	2	5	3	3
S102			2021-01-06	N	2	1	9	9	5	8	7	3	3	3	3	3	3	3
S105			2021-02-22	N	2	6	2	4	4	1	2	1	2	2	2	1	1	2
S108			2021-03-29	n	1	1	1	1	1	2	1	1	1	3	2	3	2	2
S120			2021-04-29	N	1	1	1	1	1	1	2	2	2	2	2	2	2	2
S118			2021-05-10	N	6	8	10	9	9	8	8	4	3	2	2	3	4	3
S137			2021-05-26	N	8	7	4	4	4	4	6	3	1	3	2	3	3	3
S125			2021-06-21	N	2	1	2	3	2	2	2	2	1	2	2	3	2	2
S134			2021-06-23	N	5	1	3	3	3	1	1	4	2	3	3	4	3	3
S116			2021-05-21	N	3	1	3	3	4	4	4	3	3	4	3	3	2	3
S140			2021-09-15	N	2	2	1	3	2	1	3	3	2	4	3	4	3	3
S138			2021-08-25	N	3	3	1	2	1	2	2	3	2	4	3	3	3	3
S149			2021-08-25	N	5	5	4	5	6	6	5	3	2	4	4	3	2	3
S147			1976-05-07	N	5	2	6	5	4	4	5	2	2	3	4	2	2	1
