# Supplementary material for: Prospective randomized controlled trial comparing the effect of Monocryl versus nylon sutures on patient- and observer-assessed outcomes following carpal tunnel surgery
Source: J Hand Surg Eur Vol. 2023 Jun 9;48(10):1014–21. doi: 10.1177/17531934231178383 (PMC10616990; doi:10.1177/17531934231178383)
Supplement: sj-zip-1-jhs-10.1177_17531934231178383 - Supplemental material for Prospective randomized controlled trial comparing the effect of Monocryl versus nylon sutures on patient- and observer-assessed outcomes following carpal tunnel surgery [file sj-zip-1-jhs-10.1177_17531934231178383.zip › Supplementary Materials/commands_paired_tests.txt]

* Carpal Tunnel Closure Data
* February 2023
* Dr. Ed Wu
* 10 February 2023

* Data file:  data_paired_2023-02-10.dta
* Data anomalies reported 8 February HAVE been addrressed

* Paired tests, Postop 1 vs. Postop 2

*******************************************************************************
* Patient POSAS ===============================================================

* Patient Pain ================================================================
* NYLON
ttest pain6 == pain12 if suture == 0
signrank pain6 = pain12 if suture == 0
* MONOCRYL
ttest pain6 == pain12 if suture == 1
signrank pain6 = pain12 if suture == 1
* =============================================================================
* Patient Itching
* NYLON
ttest itch6 == itch12 if suture == 0
signrank itch6 = itch12 if suture == 0
* MONOCRYL
ttest itch6 == itch12 if suture == 1
signrank itch6 = itch12 if suture == 1
* =============================================================================
* Patient Scar Color
* NYLON
ttest color6 == color12 if suture == 0
signrank color6 = color12 if suture == 0
* MONOCRYL
ttest color6 == color12 if suture == 1
signrank color6 = color12 if suture == 1
* =============================================================================
* Patient Scar Stiffness
* NYLON
ttest stiffn6 == stiffn12 if suture == 0
signrank stiffn6 = stiffn12 if suture == 0
* MONOCRYL
ttest stiffn6 == stiffn12 if suture == 1
signrank stiffn6 = stiffn12 if suture == 1
* =============================================================================
* Patient Scar Thickness
* NYLON
ttest thick_pt6 == thick_pt12 if suture == 0
signrank thick_pt6 = thick_pt12 if suture == 0
* MONOCRYL
ttest thick_pt6 == thick_pt12 if suture == 1
signrank thick_pt6 = thick_pt12 if suture == 1
* =============================================================================
* Patient Scar Irregularity
* NYLON
ttest irreg6 == irreg12 if suture == 0
signrank irreg6 = irreg12 if suture == 0
* MONOCRYL
ttest irreg6 == irreg12 if suture == 1
signrank irreg6 = irreg12 if suture == 1
* =============================================================================
* Patient Overall Opinion
* NYLON
ttest opin_pt6 == opin_pt12 if suture == 0
signrank opin_pt6 = opin_pt12 if suture == 0
* MONOCRYL
ttest opin_pt6 == opin_pt12 if suture == 1
signrank opin_pt6 = opin_pt12 if suture == 1
* =============================================================================
* Patient Total of 6 Scores
* NYLON
ttest pt_sum6 == pt_sum12 if suture == 0
signrank pt_sum6 = pt_sum12 if suture == 0
* MONOCRYL
ttest pt_sum6 == pt_sum12 if suture == 1
signrank pt_sum6 = pt_sum12 if suture == 1
*******************************************************************************
* Observer POSAS, =============================================================

* Observer Vascularity
* NYLON
ttest vasc6 == vasc12 if suture == 0
signrank vasc6 = vasc12 if suture == 0
* MONOCRYL
ttest vasc6 == vasc12 if suture == 1
signrank vasc6 = vasc12 if suture == 1
* =============================================================================
* Observer Pigmentation
* NYLON
ttest pigm6 == pigm12 if suture == 0
signrank pigm6 = pigm12 if suture == 0
* MONOCRYL
ttest pigm6 == pigm12 if suture == 1
signrank pigm6 = pigm12 if suture == 1
* =============================================================================
* Observer Thickness
* NYLON
ttest thick_obs6 == thick_obs12 if suture == 0
signrank thick_obs6 = thick_obs12 if suture == 0
* MONOCRYL
ttest thick_obs6 == thick_obs12 if suture == 1
signrank thick_obs6 = thick_obs12 if suture == 1
* =============================================================================
* Observer Relief
* NYLON
ttest relief6 == relief12 if suture == 0
signrank relief6 = relief12 if suture == 0
* MONOCRYL
ttest relief6 == relief12 if suture == 1
signrank relief6 = relief12 if suture == 1
* =============================================================================
* Observer Pliability
* NYLON
ttest pliab6 == pliab12 if suture == 0
signrank pliab6 = pliab12 if suture == 0
* MONOCRYL
ttest pliab6 == pliab12 if suture == 1
signrank pliab6 = pliab12 if suture == 1
* =============================================================================
* Observer Surface Area
* NYLON
ttest surf6 == surf12 if suture == 0
signrank surf6 = surf12 if suture == 0
* MONOCRYL
ttest surf6 == surf12 if suture == 1
signrank surf6 = surf12 if suture == 1
* =============================================================================
* Observer Overall Opinion
* NYLON
ttest opin_obs6 == opin_obs12 if suture == 0
signrank opin_obs6 = opin_obs12 if suture == 0
* MONOCRYL
ttest opin_obs6 == opin_obs12 if suture == 1
signrank opin_obs6 = opin_obs12 if suture == 1
* =============================================================================
* Observer Total of 6 Scores
* NYLON
ttest obs_sum6 == obs_sum12 if suture == 0
signrank obs_sum6 = obs_sum12 if suture == 0
* MONOCRYL
ttest obs_sum6 == obs_sum12 if suture == 1
signrank obs_sum6 = obs_sum12 if suture == 1
*******************************************************************************
